# Supplementary material for: A Posteriori Dietary Patterns and Coronary Artery Disease in a Greek Case–Control Study
Source: Nutrients. 2023 Nov 9;15(22):4733. doi: 10.3390/nu15224733 (PMC10675662; doi:10.3390/nu15224733)
Supplement: Supplementary file 1 [file nutrients-15-04733-s001.zip]

Archive with 1 entries (1 files):
- nutrients-2653732-supplementary.pdf
